# Supplementary material for: Facile Synthesis of Multifunctional Magnetoplasmonic Au-MnO Hybrid Nanocomposites for Cancer Theranostics
Source: Nanomaterials (Basel). 2022 Apr 16;12(8):1370. doi: 10.3390/nano12081370 (PMC9027802; doi:10.3390/nano12081370)
Supplement: Supplementary file 1 [file nanomaterials-12-01370-s001.zip]

Archive with 1 entries (1 files):
- nanomaterials-1630273-supplementary.pdf
